# Supplementary material for: Influence of Hydroxyapatite and Gelatin Content on Crosslinking Dynamics and HDFn Cell Viability in Alginate Bioinks for 3D Bioprinting
Source: Polymers (Basel). 2024 Nov 20;16(22):3224. doi: 10.3390/polym16223224 (PMC11598013; doi:10.3390/polym16223224)
Supplement: Supplementary file 1 [file polymers-16-03224-s001.zip]

Archive with 3 entries (2 files):
- polymers-3293815-supplementary/
- polymers-3293815-supplementary/Figure S1.tif
- polymers-3293815-supplementary/Figure S2.tif
